# Supplementary material for: Neuromedin U signaling regulates retrieval of learned salt avoidance in a C. elegans gustatory circuit
Source: Nat Commun. 2020 Apr 29;11:2076. doi: 10.1038/s41467-020-15964-9 (PMC7190830; doi:10.1038/s41467-020-15964-9)
Supplement: Supplementary file 4 — Dataset 1 [file 41467_2020_15964_MOESM4_ESM.xlsx]

## Sheet: Sheet1
	Supplementary Data 1 - Strains, reagents and software used in this study
	REAGENTS	SOURCE
	Bacterial Strains
	Escherichia coli: OP50	Caenorhabditis Genetics Center (CGC)
	Escherichia coli: HT115(DE3)	CGC
	Peptides
	Synthetic peptide: CAPA-1-1 APHPSSALLVPYPRV-NH2	GL Biochem (Shanghai) Ltd.
	Synthetic peptide: CAPA-1-2 LYMARV-NH2	GL Biochem (Shanghai) Ltd.
	Synthetic peptide: CAPA-1-3 AFFYTPRI-NH2	GL Biochem (Shanghai) Ltd.
	Cell Lines
	CHO-K1 + Gα16 Parental Aequorin Cell Line (Product number ES-000-A24)	PerkinElmer, Inc. (Waltham, MA).
	C. elegans strains
	wild type N2 (Bristol)	CGC
	LSC912 nmur-1 C48C5.1(ok1387) X (RB1288 strain from CGC 6 times outcrossed)	CGC
	LSC1889 nmur-1 (lst1672) X (CRISPR/Cas9-generated deletion)	This study
	LSC883 nmur-2 K10B4.4(ok3502) II (RB2526 strain from CGC 6 times outcrossed)	CGC
	LSC915 nmur-3 F02E8.2(ok2295) X (VC1974 strain from CGC 7 times outcrossed)	CGC
	LSC976 capa-1 Y23B4A.2(ok3065) X (RB2263 strain from CGC 6 times outcrossed)	CGC
	LSC1881 capa-1 (ok3065) X; nmur-1 (lst1672) X (CRISPR/Cas9-generated nmur-1 deletion in LSC976)	This study
	LSC1291 capa-1 Y23B4A.2(tm3764) X (strain from NBRP 7 times outcrossed)	National Bioresource Project for the nematode (NBRP)
	CX10 osm-9 (ky10) IV	CGC
	GN122 pgIs2 [gcy-8p::TU#813 + gcy-8p ::TU#814 + unc-122p::GFP + gcy-8p::mCherry + gcy-8p::GFP + ttx-3p::GFP]	CGC,1
	JPS271 vxEx265 [gcy-8p::ICE + myo-2p::mCherry]	CGC,2
	LSC1098 nmur-1 (ok1387); nmur-2 (ok3502) (cross strains LSC912 and LSC883)	This paper
	OF977 N2; ixEx196[ops-1p::GCaMP3; lin-44p::mRFP]	3
	N2; Ex[flp-6p::YC2.12]	4
	LSC1826 nmur-1 (ok1387); Ex[flp-6p::YC2.12]	This paper
	DCR3055 wyIs629 [gcy-8p::GCaMP6s; gcy-8p::mCherry; unc-122p::GFP]	5
	LSC1852 wyIs629 [gcy-8p::GCaMP6s; gcy-8p::mCherry; unc-122p::GFP]; nmur-1 (lst1672) X (CRISPR/Cas9-generated nmur-1 deletion in DCR3055)	This paper
	LSC1498 nmur-1 (ok1387); IstEx795[nmur-1p::nmur-1 (5 ng/µL); unc-122p::mCherry (50 ng/µL)]. Injection of linear PCR fragment of nmur-1 amplified from pQZ21 in LSC912	This paper
	LSC1499 nmur-1 (ok1387); IstEx796[nmur-1p::nmur-1 (5 ng/µL); unc-122p::mCherry (50 ng/µL)]. Injection of linear PCR fragment of nmur-1 amplified from pQZ21 in LSC912	This paper
	LSC1500 nmur-1 (ok1387); IstEx797[nmur-1p::nmur-1 (5 ng/µL); unc-122p::mCherry (50 ng/µL)]. Injection of linear PCR fragment of nmur-1 amplified from pQZ21 in LSC912	This paper
	LSC1477 lstEx783 [nmur-1p::nmur-1::SL2::GFP::nmur-1-3'UTR (25 ng/µL); unc-122p::mCherry (50 ng/µL)]. Injection of nmur-1 pSM localization construct in N2	This paper
	LSC1483 lstEx789 [nmur-1p::nmur-1::SL2::GFP::nmur-1-3'UTR (25 ng/µL); unc-122p::mCherry (50 ng/µL)]. Injection of nmur-1 pSM localization construct in N2	This paper
	LSC1485 nmur-1 (ok1387); IstEx789[nmur-1p::nmur-1::SL2::GFP::nmur-1-3’UTR (5 ng/µL); unc-122p::mCherry (50 ng/µL)]. Injection of nmur-1 pSM localization construct in LSC912	This paper
	LSC1743 nmur-1 (ok1387); IstEx985[ins-1(s)p::nmur-1::SL2::GFP::nmur-1-3’UTR (25 ng/µL); unc-122p::DsRed (60 ng/µL)]. Injection of AIA-selective nmur-1 rescue construct in LSC912	This paper
	LSC1694 nmur-1 (ok1387); IstEx911[gcy-28dp::nmur-1::SL2::GFP::nmur-1-3’UTR (25 ng/µL); unc-122p::DsRed (60 ng/µL)]. Injection of AIA-selective nmur-1 rescue construct in LSC912	This paper
	LSC1729 nmur-1 (ok1387); IstEx973[odr-2p::nmur-1::SL2::GFP::nmur-1-3’UTR (25 ng/µL); unc-122p::DsRed (60 ng/µL)]. Injection of AIZ-selective nmur-1 rescue construct in LSC912	This paper
	LSC1791 nmur-1 (ok1387); IstEx973[odr-2p::nmur-1::SL2::GFP::nmur-1-3’UTR (25 ng/µL); unc-122p::DsRed (60 ng/µL)]; IstEx [gcy-28dp::nmur-1::SL2::GFP::nmur-1-3’UTR (25 ng/µL); elt-2p::GFP (50 ng/µL)] AIZ and AIA nmur-1 rescue in LSC912 background	This paper
	LSC1779 nmur-1 (ok1387); IstEx1011[flp-1(tr)p::nmur-1::SL2::GFP::nmur-1-3’UTR (25 ng/µL); unc-122p::DsRed (60 ng/µL)]; Injection of AVK-selective nmur-1 rescue construct in LSC912	This paper
	LSC1732 nmur-1 (ok1387); IstEx976[osm-6p::nmur-1::SL2::GFP::nmur-1-3’UTR (25 ng/µL); unc-122p::DsRed (60 ng/µL)]; Injection of sensory neuron nmur-1 rescue construct in LSC912	This paper
	LSC1660 nmur-1 (ok1387); IstEx898[ceh-23p::nmur-1::SL2::GFP::nmur-1-3’UTR (25 ng/µL); unc-122p::DsRed (60 ng/µL)]; Injection of subset sensory neuron nmur-1 rescue construct in LSC912	This paper
	LSC1736 nmur-1 (ok1387); IstEx980[ocr-2p::nmur-1::SL2::GFP::nmur-1-3’UTR (25 ng/µL); unc-122p::DsRed (60 ng/µL)]; Injection of subset sensory neuron nmur-1 rescue construct in LSC912	This paper
	LSC1820 nmur-1 (ok1387); IstEx1016[gcy-8p::nmur-1::SL2::GFP::nmur-1-3’UTR (5 ng/µL); unc-122p::DsRed (50 ng/µL)]; Injection of AFD-selective nmur-1 rescue construct in LSC912	This paper
	LSC1787 nmur-1 (ok1387); IstEx1013[srh-142p::nmur-1::SL2::GFP::nmur-1-3’UTR (25 ng/µL); unc-122p::DsRed (60 ng/µL)]; Injection of ADF-selective nmur-1 rescue construct in LSC912	This paper
	LSC1801 nmur-1 (ok1387); IstEx1014[srh-220p::nmur-1::SL2::GFP::nmur-1-3’UTR (10 ng/µL); unc-122p::DsRed (60 ng/µL)]; Injection of ADL-selective nmur-1 rescue construct in LSC912	This paper
	LSC1784 nmur-1 (ok1387); IstEx1012[ocr-4p::nmur-1::SL2::GFP::nmur-1-3’UTR (25 ng/µL); unc-122p::DsRed (60 ng/µL)]; Injection of OLQ-selective nmur-1 rescue construct in LSC912	This paper
	LSC1300 lstEx684[capa-1p::capa-1::SL2::GFP::capa-1 3'UTR (25 ng/µL); elt-2p::GFP (60 ng/µL)]; Injection of capa-1 pSM localization construct in N2	This paper
	LSC1127 capa-1 (ok3605); IstEx608[capa-1p::capa-1::SL2::GFP (25 ng/µL); unc-122p::mCherry (50 ng/µL)]. Injection of capa-1 pSM localization construct with unc-54 3’UTR in LSC976	This paper
	LSC1464 capa-1 (ok3605); IstEx608[capa-1p::capa-1::SL2::GFP::capa-1-3’UTR (25 ng/µL); unc-122p::mCherry (50 ng/µL)]. Injection of capa-1 pSM localization construct in LSC976	This paper
	LSC1375 lstEx766[gcy-15p::mCherry (25 ng/µL); unc-122p::GFP (50 ng/µL)]	This paper
	LSC1405 lstEx684[capa-1p::capa-1::SL2::GFP::capa-1 3'UTR (25 ng/µL); elt-2p::GFP (60 ng/µL)]; lstEx766[gcy-15p::mCherry (25 ng/µL); unc-122p::GFP (50 ng/µL)]. Cross strains LSC1300 and LSC1375 to confirm capa-1 expression in ASG.	This paper
	RSP271 Ex[ets-5p::unc-31 RNAi + myo-2p::mCherry]	6
	LSC1478 lstEx784[ops-1p::capa-1(sas) (5 ng/µL); elt-2p::GFP (50 ng/µL)]	This paper
	LSC1496 lstEx793[capa-1p::TeTx::mCherry (25 ng/µL); unc-122p::mCherry (50 ng/µL)]	This paper
	LSC1497 lstEx794[capa-1p::TeTx::mCherry (25 ng/µL); unc-122p::mCherry (50 ng/µL)]	This paper
	LSC1287 lstEx673[capa-1p::Arch::YFP (167 ng/µL); elt-2p::GFP (50 ng/µL)]	This paper
	LSC1403 lstEx673[capa-1p::Arch::YFP (167 ng/µL); elt-2p::GFP (50 ng/µL)]; lstEx766[gcy-15p::mCherry (25 ng/µL); unc-122p::GFP (50 ng/µL)]. Cross strains LSC1287 and LSC1375 to confirm Arch expression in ASG.	This paper
	Primers
	Amplify 7816bp nmur-1 genomic region from pQZ21: nmur-1_GenLocus_Fw TGATTCCATACGCCTCTTCCTT	This paper
	Amplify 7816bp nmur-1 genomic region from pQZ21: nmur-1_GenLocus_Rev CCGGAACTTATTGCATTTTTGTATT	This paper
	Amplify 1203 bp nmur-1 cDNA from mixed-stage N2 cDNA and Gibson assemble into pSM: nmur-1_pSM_Fw ggcgcgcctctagagATGTTGCAAGCTTGCCTAAAC	This paper
	Amplify 1203 bp nmur-1 cDNA from mixed-stage N2 cDNA and Gibson assemble into pSM: nmur-1_pSM_Rev gcggtaccgtcgacgTTATGCGTTTGTTTTGGAGTC	This paper
	Amplify 1014 bp nmur-1 3’UTR from N2 gDNA to assemble into pSM with Gibson Assembly: nmur-1_3'UTR_Fw tacaaatagcattcgtagCTTCAAAACATTGTCCCAAAATAATATTATTTG	This paper
	Amplify 1014 bp nmur-1 3’UTR from N2 gDNA to assemble into pSM with Gibson Assembly: nmur-1_3'UTR_Rev ggcccgtacggccgaTTAGTATGTTTTCCGGAACTTATTG	This paper
	Amplify 2050 bp nmur-1p from N2 gDNA to assemble into pSM with Gibson Assembly: nmur-1p_2kb_Fw gattacgccaagcttgcatgGGTCGGAAAATTTACACATAATTTTTG	This paper
	Amplify 2050 bp nmur-1p from N2 gDNA to assemble into pSM with Gibson Assembly: nmur-1p_2kb_Rev taggcaagcttgcaacatctGTTCTCACTCGGCTGAAATC	This paper
	Linearize the nmur-1::SL2::gfp::nmur-1 3’UTR backbone for subsequent insertion of cell-selective promoters (5900 bp amplicon). cnmur1pSM_Fw ATGTTGCAAGCTTGCCTAAAC	This paper
	Linearize the nmur-1::SL2::gfp::nmur-1 3’UTR backbone for subsequent insertion of cell-selective promoters (5900 bp amplicon). cnmur1pSM_Rev CATGCAAGCTTGGCGTAATC	This paper
	Amplify 314 bp ins-1(s)p from pCEC19 Pins-1(s)::HistCl::SL2::mCherry plasmid (Bargmann lab) to assemble into pSM with Gibson Assembly: Pins-1(s)_Fw gattacgccaagcttgcatgCTTCCTGTTTCCTGTCCG	This paper
	Amplify 314 bp ins-1(s)p from pCEC19 Pins-1(s)::HistCl::SL2::mCherry plasmid (Bargmann lab) to assemble into pSM with Gibson Assembly: Pins-1(s)_Rev tttaggcaagcttgcaacatTGCGTACTGTCGTAGCGTG	This paper
	Amplify 2877 bp gcy-28dp from N2 gDNA to assemble into pSM with Gibson Assembly: Pgcy28d_Fw gattacgccaagcttgcatgCCTAGAAATTAGCACGGC	This paper
	Amplify 2877 bp gcy-28dp from N2 gDNA to assemble into pSM with Gibson Assembly: Pgcy28d_Rev tttaggcaagcttgcaacatTTCGCACTCATCTCACCATTC	This paper
	Amplify 2648 bp odr-2p from N2 gDNA to assemble into pSM with Gibson Assembly: Podr-2_Fw gattacgccaagcttgcatgTAATTGAACTGATACTAGTCAG	This paper
	Amplify 2648 bp odr-2p from N2 gDNA to assemble into pSM with Gibson Assembly: Podr-2_ Rev tttaggcaagcttgcaacatTTCTGTCTGAAATATAAATGTTCC	This paper
	Amplify 485 bp flp-1(tr)p from pCS178 pflp-1(truncated)::mCherry plasmid (Gottschalk lab) to assemble into pSM with Gibson Assembly: Pflp-1tr_Fw gattacgccaagcttgcatgACAGCTATGACCATGATTAC	This paper
	Amplify 485 bp flp-1(tr)p from pCS178 pflp-1(truncated)::mCherry plasmid (Gottschalk lab) to assemble into pSM with Gibson Assembly: Pflp-1tr_Rev tttaggcaagcttgcaacatTCTAGAATAAAGTGAAGAAAACC	This paper
	Amplify 2393 bp osm-6p from N2 gDNA to assemble into pSM with Gibson Assembly: Posm-6_Fw gattacgccaagcttgcatgACTGTAGGAGAAGATCCATAG	This paper
	Amplify 2393 bp osm-6p from N2 gDNA to assemble into pSM with Gibson Assembly: Posm-6_Rev tttaggcaagcttgcaacatAGATGTATACTAATGAAGGTAATAG	This paper
	Amplify 3000 bp ceh-23p from N2 gDNA to assemble into pSM with Gibson Assembly: Pceh-23_Fw gattacgccaagcttgcatgTGGATTTACATACATAGAACTTTG	This paper
	Amplify 3000 bp ceh-23p from N2 gDNA to assemble into pSM with Gibson Assembly: Pceh-23_Rev tttaggcaagcttgcaacatCTAGAAAATAAAGATTAATCAAAAAATGTAAAAATG	This paper
	Amplify 2534 bp ocr-2p from N2 gDNA to assemble into pSM with Gibson Assembly: Pocr-2_Fw gattacgccaagcttgcatgCACGTGAATCTTTTTGCC	This paper
	Amplify 2534 bp ocr-2p from N2 gDNA to assemble into pSM with Gibson Assembly: Pocr-2_Rev tttaggcaagcttgcaacatCTTAATGATGTGATGTACTCTAC	This paper
	Amplify 2009 bp gcy-8p from N2 gDNA to assemble into pSM with Gibson Assembly: Pgcy-8_Fw gattacgccaagcttgcatgGTTTAAGAATAAAATAACTACCTTCC	This paper
	Amplify 2009 bp gcy-8p from N2 gDNA to assemble into pSM with Gibson Assembly: Pgcy-8_Rev tttaggcaagcttgcaacatTTTGATGTGGAAAAGGTAG	This paper
	Amplify 2067 bp srh-142p from N2 gDNA to assemble into pSM with Gibson Assembly: Psrh-142_Fw gattacgccaagcttgcatgAGGCTATTCCAAACAGGTTTTG	This paper
	Amplify 2067 bp srh-142p from N2 gDNA to assemble into pSM with Gibson Assembly: Psrh-142-Rev tttaggcaagcttgcaacatATTGGCAAAAAGAAAAAAGAGG	This paper
	Amplify 2449 bp srh-220p from N2 gDNA to assemble into pSM with Gibson Assembly: Psrh-220_Fw gattacgccaagcttgcatgGGCTGATAGATAGACCGTC	This paper
	Amplify 2449 bp srh-220p from N2 gDNA to assemble into pSM with Gibson Assembly: Psrh-220_Rev tttaggcaagcttgcaacatACTTGAGTTTGGACCGAAAAG	This paper
	Amplify 4786 bp ocr-4p from N2 gDNA to assemble into pSM with Gibson Assembly: Pocr-4_Fw gattacgccaagcttgcatgCTTCAAAGACCTTGGCTC	This paper
	Amplify 4786 bp ocr-4p from N2 gDNA to assemble into pSM with Gibson Assembly: Pocr-4_Rev tttaggcaagcttgcaacatTAATACAAGTTAGATTCAGAGAATATTTTAC	This paper
	Amplify 2575 bp capa-1 3’UTR from N2 gDNA to assemble into pSM with Gibson Assembly: capa-1_3'UTR_2.5kb_Fw tacaaatagcattcgtagTGACGAGGATACTCCAGAC	This paper
	Amplify 2575 bp capa-1 3’UTR from N2 gDNA to assemble into pSM with Gibson Assembly: capa-1_3'UTR_2.5kb_Rev ggcccgtacggccgaCAACCCACCCTCATACCG	This paper
	Amplify 2805 bp capa-1p and capa-1 from N2 gDNA to assemble into pSM with Gibson Assembly: capa-1_genreg_Fw caagcttgcatgcgcACTCGCACTATAGGAAAATG	This paper
	Amplify 2805 bp capa-1p and capa-1 from N2 gDNA to assemble into pSM with Gibson Assembly: capa-1_genreg_Rev ttggccaatcccgggTTATTTCCCAATACGTGGAG	This paper
	Amplify 1929 bp ops-1p from N2 gDNA for fusion to capa-1 sense and antisense: ops-1p_Pf GGATATGAAGAGTTTTATGAGC	This paper
	Amplify 1929 bp ops-1p from N2 gDNA for fusion to capa-1 sense and antisense. Primer with overhang for capa-1 sequence in sense orientation: ops-1p_Prs cacccctgctgtactacacctacTTTTAGAGTTTCTGGAAACTATTTATTTAC	This paper
	Amplify 1929 bp ops-1p from N2 gDNA for fusion to capa-1 sense and antisense. Primer with overhang for capa-1 sequence in antisense orientation: ops-1p_Pra ctggcggtattgcttttagtatgTTTTAGAGTTTCTGGAAACTATTTATTTAC	This paper
	Amplify capa-1 from N2 gDNA for fusion to ops-1p in sense and antisense orientation: capa-1_Tf GTAGGTGTAGTACAGCAGGGGTG	This paper
	Amplify capa-1 from N2 gDNA for fusion to ops-1p in sense and antisense orientation: capa-1_Ta CATACTAAAAGCAATACCGCCAG	This paper
	Fuse ops-1p to capa-1: Pf* GCCGGAACATGAAAATCTCGG	This paper
	Fuse ops-1p to capa-1 in sense direction: Tr* GTTATAGCCGGTCCGTCTGG	This paper
	Fuse ops-1p to capa-1 in antisense direction: Tf* CAGCAGGGGTGATAAGCCAA	This paper
	Amplify 2255 bp capa-1p from N2 gDNA to assemble into pSH118 with Gibson Assembly: capa-1p_inpSH118_Fw tacgccaagcttgcatgcgcTATTTCCGCAGCCGTTAG	This paper
	Amplify 2255 bp capa-1p from N2 gDNA to assemble into pSH118 with Gibson Assembly: capa-1p_inpSH118_Rev tgttgatggtgatcggcatgTGTTCCTGTAGAAATGTGAAC	This paper
	Amplify 2255 bp capa-1p from N2 gDNA to assemble into pSH122 with Gibson Assembly: capa-1p_inpSH122_Fw cgccaagcttgcatgTATTTCCGCAGCCGTTAG	This paper
	Amplify 2255 bp capa-1p from N2 gDNA to assemble into pSH122 with Gibson Assembly: capa-1p_inpSH122_Rev cctttgggtcctttggTGTTCCTGTAGAAATGTGAAC	This paper
	Amplify the 955 bp mCherry sequence of pGH8 for fusion to gcy-15 3’UTR: mCherry-pGH8_Fw AAGCCCTATTTTCAGATGACAAGTTT	This paper
	Amplify the 955 bp mCherry sequence of pGH8 with overhang for fusion to gcy-15 3’UTR: mCherry-pGH8_Rev_B GTCCAACAACAGAACTCCAAATCCACTTTGTACAAGAAAGCTGGGT	This paper
	Amplify the 883 bp gcy-15 3’UTR from N2 gDNA with overhang for fusion to mCherry: gcy-15UTR_Fw_C agctttCTTGTACAAAGTGGATTTGGAGTTCTGTTGTTGGACAA	This paper
	Amplify the 883 bp gcy-15 3’UTR from N2 gDNA for fusion to mCherry: gcy-15UTR_Rev_D AATGTACACGTCTTCCGGCG	This paper
	Fuse and amplify the 1597 bp mCherry + gcy-15 3’UTR fragment: mCherry-gcy-15_Fw_A’ CTGCCTACATCCCATCAGCTATGGTCTCAAAGGGTGAAGAAGAT	This paper
	Fuse and amplify the 1597 bp mCherry + gcy-15 3’UTR fragment: gcy-15-UTR_Rev_D’ CGTTGTGTTTGCGAAAAGCG	This paper
	Amplify the 1908 bp gcy-15p from N2 gDNA for fusion to mCherry: gcy-15p_Fw_A TGGTTTCAGGTTACTTTGAATCTTT	This paper
	Amplify the 1908 bp gcy-15p from N2 gDNA with overhang for fusion to mCherry: gcy-15p_Rev_B TCTTCACCCTTTGAGACCATAGCTGATGGGATGTAGGCAG	This paper
	Fuse and amplify the 3241 bp gcy-15p + mCherry + gcy-15 3’UTR fragment: gcy-15p_Fw_A’_final ACCGACTTATATATGGCAATTTTCG	This paper
	Fuse and amplify the 3241 bp gcy-15p + mCherry + gcy-15 3’UTR fragment: gcy-15-UTR_rv_D’’_final TCCACAACGGACTGGCAAAA	This paper
	Plasmids
	elt-2p::GFP	N/A
	pCIM02 unc-122p::dsRED	N/A
	pSH122 (unc-17p::Arch::YFP)	7
	pSH188 (F49H12.4p::TeTx::mCherry)	7
	pQZ21 nmur-1 genomic region inserted into pCRII-Blunt-TOPO	8
	pGH8 - pRAB-3::mCherry::unc-54utr	9 Addgene plasmid # 19359
	pcDNATM 3.1 (+) Mammalian Expression Vector	Invitrogen™
	nmur-1p::nmur-1(cDNA)::SL2::gfp::nmur-1_3’UTR	This study
	capa-1p::capa-1::SL2::gfp::capa-1_3’UTR	This study
	capa-1p::TeTx::mCherry	This study
	capa-1p::Arch::YFP	This study
	Software
	MATLAB R2017b	The Mathwork, Inc.
	Parallel Worm Tracker	10
	R Project for Statistical Computing	N/A
	Metamorph Microscopy Automation and Image Analysis Software	Molecular Devices
	Wolfram Mathematica	Wolfram
	Inkscape	N/A
	StreamPix 6 Multicamera acquisition software	NorPix, Inc.
	GraphPad Prism 5	GraphPad Software
	CRISPR/Cas9 reagents
	nmur-1 repair template CGATCAATGTCGGCTGCGCGATTTTTTCAAAGCTTagtctagtggtctagtgaaccagtttgcaatttat	This paper
	nmur-1_crRNA1 AUUAUUUGAUACUCACUAUC	This paper
	nmur-1_crRNA2 CACAUUUUGUCAUUGUCUAG	This paper
	References Supplementary Table 1
	1 Glauser, D. A. et al. Heat avoidance is regulated by transient receptor potential (TRP) channels and a neuropeptide signaling pathway in Caenorhabditis elegans. Genetics 188, 91–103 (2011).
	2 Vidal-Gadea, A. et al. Magnetosensitive neurons mediate geomagnetic orientation in Caenorhabditis elegans. Elife 4, (2015).
	3 Murayama, T., Takayama, J., Fujiwara, M. & Maruyama, I. N. Environmental Alkalinity Sensing Mediated by the Transmembrane Guanylyl Cyclase GCY-14 in C. elegans. Curr. Biol. 23, 1007–1012 (2013).
	4 Suzuki, H. et al. Functional asymmetry in Caenorhabditis elegans taste neurons and its computational role in chemotaxis. Nature 454, 114–117 (2008).
	5 Hawk, J. D. et al. Integration of Plasticity Mechanisms within a Single Sensory Neuron of C. elegans Actuates a Memory. Neuron 97, 356-367.e4 (2018).
	6 Juozaityte, V. et al. The ETS-5 transcription factor regulates activity states in Caenorhabditis elegans by controlling satiety. Proc. Natl. Acad. Sci. U. S. A. 114, E1651–E1658 (2017).
	7 Husson, S. J. et al. Microbial light-activatable proton pumps as neuronal inhibitors to functionally dissect neuronal networks in C. elegans. PLoS One 7, e40937 (2012).
	8 Maier, W., Adilov, B., Regenass, M. & Alcedo, J. A neuromedin U receptor acts with the sensory system to modulate food type-dependent effects on C. elegans lifespan. PLoS Biol. 8, e1000376 (2010).
	9 Frøkjær-Jensen, C. et al. Single-copy insertion of transgenes in Caenorhabditis elegans. Nat. Genet. 40, 1375–1383 (2008).
	10 Ramot, D., Johnson, B. E., Berry, T. L., Carnell, L. & Goodman, M. B. The Parallel Worm Tracker: A Platform for Measuring Average Speed and Drug-Induced Paralysis in Nematodes. PLoS One 3, e2208 (2008).
