# Supplementary material for: Neuromedin U signaling regulates retrieval of learned salt avoidance in a C. elegans gustatory circuit
Source: Nat Commun. 2020 Apr 29;11:2076. doi: 10.1038/s41467-020-15964-9 (PMC7190830; doi:10.1038/s41467-020-15964-9)
Supplement: Supplementary file 5 — Dataset 2 [file 41467_2020_15964_MOESM5_ESM.xlsx]

## Sheet: Fig. 1d
Genotype	N2		CX10		LSC912		LSC883		LSC915
Condition	mock-conditioned	NaCl-conditioned	mock-conditioned	NaCl-conditioned	mock-conditioned	NaCl-conditioned	mock-conditioned	NaCl-conditioned	mock-conditioned	NaCl-conditioned
	1	-0.48837	0.824324	0.217949	0.914286	-0.25	0.153846	-0.47826	0.95	-0.53846
	0.972477	0.129032	0.9	0.219512	0.981818	-0.37778	0.954545	-0.90244	0.75	-0.12
	0.980583	-0.16	0.855263	0.454545	0.564103	0.125	0.931624	-0.60241	0.966667	-0.25275
	1	-0.48718	0.861538	0.5	0.632432	0.222222	0.761905	-0.45455	0.972973	-0.1811
	0.978495	0.157895	0.860759	0.6	0.942857	0.346154	0.875	-0.6	0.82716	-0.09677
	0.941176	-0.20958	0.947826	0.725	0.975309	0.391304	0.937984	-0.52174	0.948718	-0.03226
	0.828221	-0.11594	0.753623	0.327869	0.95	-0.06122	0.973856	-0.81197	0.893617	-0.58333
	0.924051	-0.41007	0.893491	0.155172	1	0.219512	0.913043	-0.69524	0.945946	-0.34737
	0.799228	-0.42254	0.844444	0.375	0.916667	0.333333	0.934066	0.111111	0.852941	-0.25301
	0.96	-0.08163	0.776119	0.583333	0.96875	0.191489	0.927273	0	0.967742	-0.38462
	1	0.015385	0.876712	0.283582	0.902913	0.283582	0.818182			-0.41176
	1	-0.55556	0.941748		0.941176	0.055556				-0.625
	0.98333	-0.23077	0.977011			0.137931
		-0.96947	0.985816			-0.02857
		-1	0.849057
		-0.50303	0.981132
		-0.28169	0.892857
		-0.35673	0.885714
		-0.09333	0.769231
		-0.12281	0.7
		-0.31646	0.973684
		-0.1875	0.839416
		-0.17647	0.963636
		-0.10949	0.943662
		-0.02597	1
		-0.53719	0.76
		-0.60317
		-0.3
		-0.25
		-0.35652
		-0.47458
		-0.2605
		-0.43333
		-0.59184
		-0.46341
		-0.83333
		-0.51429
		-0.33333
		-0.43396
		-0.25926
		-0.37838
		-0.29032
		-0.45161
		-0.48387
		-0.24528
		-0.17073
		-0.48718

## Sheet: Fig. 2b
Genotype	N2	LSC912	LSC1500	LSC1779	LSC1694	LSC1791	LSC1740
Condition	NaCl-conditioned	NaCl-conditioned	NaCl-conditioned	NaCl-conditioned	NaCl-conditioned	NaCl-conditioned	NaCl-conditioned
	0.447761	0.275	0	0.833333	0.4375	0.352941	0.454545
	0.56962	0.279279	-0.25	0.333333	0.212121	0.2	0.166667
	0.333333	0.210526	-0.23077	0.692308	0.607143	-0.41667	0.692308
	0.089286	0.684211	-0.1	0.846154	0.333333	0	0.642857
	-0.07692	0.531532	0.545455	0.5	0.466667	0.5	0.384615
	-0.16547	0.462185	0.090909	0.181818	0.466667	0.857143	0.111111
	-0.08411	0.257143	0	-0.16129	0.461538	1	0.666667
	-0.17172	0.608696	0.130435	0.081081	0.076923	1	0.333333
	-0.072	0.333333	0.052632	0.166667	0.302632	0.2	0.846154
	0.057692	0.333333	0.111111	0	0.369369	0	1
	0.178947	0.411765	0.333333	0.846154	0.489362	0.428571	0.5
	0.022727	0.276596	-0.17647	0.529412	0.076923	1	0.777778
	-0.01563	0.3	0.076923	1	0.587629		0.428571
	-0.11111	0.517241	0	0.5	0.636364		0.44
	-0.16814	0.548387	-0.23077	0.777778	0.297297		0.84
	-0.19149	0.5	0.272727	0.75	0.433962		0.777778
	0.323529	0.714286	0.2	0.368421	0.52381		0.6
	0.060606	0.636364	0.2	0.688889	0.169811		0.904762
	-0.08333	0.192661	0.459459	0.904762	0.071429		0.714286
	0.086705	0.111111	0.36	0.625			0.454545
	0.836364	0.69697	0	0.548387			0.615385
	0.721739	0.653846	0	0.770492			0.368421
	-0.07955	0.688073	0.5	0.652174			1
	-0.19192	0.78125	0.466667	0.632653			0.764706
	0.102041	0.45	0.238095	0.407407			0.457627
	0.135135	0.254902	0	0.222222			0.55
	-0.1831	0.4375	0.458333	0.696203			0.652174
	-0.07843	0.575758	0.403509	0.686275			0.552239
	0.203008	0.474903	0.294118	0.833333			0.666667
	-0.10526	0.594595	0.313433	0.604938			0.666667
	0.577465	0.546512	0.559322	0.304348			0.409836
	0.56701	0.489933		0.571429			0.4
	-0.375	-0.2
	-0.06494	0.322034
	-0.15464	0.115385
	-0.23913	0.086957
	-0.57407	0.138462
	-0.42282	0.181102
	-0.49206	0.325
	-0.32813	0.009009
	-0.45055	0
	-0.48235	-0.06122
	-0.0339	-0.01695
	0.408451	0.216
	0.171171	0.35
	0.296296	0.349206
	-0.025	0.185185
	-0.29412	0.112676
	-0.03226	0.428571
	-0.37313	0.3125

## Sheet: Fig. 2c
Genotype	N2	LSC912	LSC1660	LSC1733	LSC1736	LSC1784	LSC1787	LSC1801	LSC1820
Condition	NaCl-conditioned	NaCl-conditioned	NaCl-conditioned	NaCl-conditioned	NaCl-conditioned	NaCl-conditioned	NaCl-conditioned	NaCl-conditioned	NaCl-conditioned
	0.083333	0.529412	0.435897	0.368421	0.142857	0.259259	0.229358	0.457627	-0.02128
	0.056338	0.450704	0.446154	0.142857	0.5	0.238095	0.519231	0.368421	0.25
	-0.06061	0.529412	0	-0.2	0.75	0.636364	0.2	-0.3	0.071429
	-0.11494	0.479452	-0.11111	0.2	0.6	0.22449	0.578947	-0.28571	0.272727
	-0.56667	0.388889	-0.17241	-0.2	0.411765	0.571429	-0.19048	0.285714	0.121951
	-0.50617	0.428571	0	-0.42857	0.666667	0.5	0.384615	0.333333	-0.05785
	-0.62963	0.310345	0.066667	0.384615	0.846154	0.368421	0.727273	0.285714	0.121951
	-0.28205	0.190476	0.333333	0.142857	1	0.36	0.733333	0.714286	0.176471
	0.403846	0.770115	0.268293	0.384615	1	0.555556	0.490909	0.789474	-0.14286
	0.521127	0.787234	0.153846	0.25	0.866667	0.533333	0.6875	1	0.142857
	0.653333	0.575221	0.125	0	0.692308	0.85	0.5	0.833333	-0.06667
	0.686275	0.642857	0.375	0.230769	0.714286	0.75	0.333333	0.6	0.142857
	0.060606	0.6		0		0.757576		0.636364	0.285714
	0.060241	0.534884		0.230769				0.928571	0.142857
	0.369863	0.769231							0.25
	0.337209	0.666667							0

## Sheet: Fig. 3b
Genotype	N2		LSC912		LSC1889
Condition	mock-conditioned	NaCl-conditioned	mock-conditioned	NaCl-conditioned	mock-conditioned	NaCl-conditioned
	795	-278	321	-896	-423	409
	807	-786	337	-541	17	-95
	627	-329	-46	-399	133	-582
	313	-774	332	-298	-167	-238
	-58	-893	34	121	655	-210
	-165	-1078	626	-41	573	-202
	-49	-555	509	-126	229	-188
	56	-621	-240	-650	191	-148
	625	-974	357	-77	291	423
	-99	-866	114	172	-27	9
	773	-780	315	276	280	-42
	315	-1003	472	24	212	227
	679	-1027	264	31	469	-415
	455	-554	224	80	318	262
	584	-1004	381	270	211	-109
	21	-853	-30	-517	-147	-311
	721	-1029	325	-122	312	-122
	-29	-1120	707	-189	-137	-37
	214	-624	380	-267	362	-419
	260	-604	344	111	123	186
	284	-1056	547	-627	-145	274
	89	-249	-104	-892	190	-120
	-79	-116	-172	-105	-188	29
	-39	115	-49	-24	-6	215
	-591	-103	774	-583	367	-532
	-217	-250	457	88	-239	263
	-273	-530	4	-261	-97	-1
	-235	-1117	395	-190	344	-295
	-217	-1141	390	-308	91	-178
	-145	-772	198	29	187	-128
	883	-149	29	-204	-297	-819
	951	-800	223	280	-77	813
	802	-228	124	119	608	-335
	191	-1133	227	-345	608	-230
	705	-881	314	-136	579	-219
	661	93	-48	-201	314	-304
	-84	-192	-259	146	161	-305
	743	244	-347	-351	367	-191
	-11	-380	540	152	-44	99
	468	-601	-246	-37	193	309
	745	-442	5	-150	51	-275
	623	146	-35	106	131	116
	154	-86	307	-78	312	-190
	169	-196	194	-291	556	138
	794	-467	319	90	-36	144
	162	-165	-104	-303	393	-541
	482	164	431	-381	679	144
	-380	85	-66	-174	176	-278
	318	-76	-180	-371	344	132
	-54	-261	89	-503	239	-484
	369	-588	-229	-440	70	-226
	131	-380	134	182	143	114
	60	-399	45	-82	247	-317
	-322	-265	-197	-926	196	-372
	-358	-297	106	-530	303	-114
	534	-555	-34	-243	119	-167
	-173	-5	-147	-459	308	-468
	-82	-390	-140	433	66	-66
	36	-135	150	593	-9	-152
	351	-153	371	364	-91	141
	186	-570	335	-356	232	-325
	708	-125	523	-370	151	-351
	7	60	90	-122	-69	-292
	289	-563	69	204	97	-381
	-234	-608	-8	785	389	-325
	176	-643	619	341	-46	31
	263	-259	-30	-526	676	-356
	415	-215	163	228	879	289
	-160	45	814	-477	877	-162
	338	-532	565	364	292	187
	-203	-90	-171	250	-185	-181
	323	-447	82	-234	-37	606
	422	-393	160	266	186	-398
	-283	50	869	-411	224	-237
	368	-130	937	-258	667	-105
	-216	-548	21	361	76	312
	216	-437	569	260	207	710
	-142	-343	816	-370	-279	-91
	258	-298	1050	255	855	-604
	404	-110	418	-346	-186	16
	312	-551	218	-656	-172	-165
	-182	-329	-434	-81	148	-653
	397	-12	188	42	91	857
	259	-243	-174	-479	190	105
	25	-547	-90	651	601	304
	264	117	521	-274	977	-166
	-136	30	740	-972		600
	259	-134		-358		-697
	2	-317		316		-656
	565	-307		-179		-738
	284	117		705		-706
	110	-467		-706		163
	211	-362		-544		-40
	257	-559				451
	119	-580				528
	245	-877				420
	152	-321				-228
	-26	-108
	711	-120
	-163	-549
	138	-491
	59	-419
	51
	-85
	249

## Sheet: Fig. 3c
Genotype	N2		LSC912		LSC1889
Condition	mock-conditioned	NaCl-conditioned	mock-conditioned	NaCl-conditioned	mock-conditioned	NaCl-conditioned
	0.0861242	-0.201245	0.122346	-0.05372	0.0571335	-0.566698
	0.0714608	-0.204531	-0.0251053	0.115296	0.203625	-0.391002
	0.180399	-0.413556	-0.00726338	-0.310323	0.00882044	-0.0397551
	0.250934	-0.203467	0.0349806	0.162401	0.115313	0.0896732
	0.314019	-0.111185	0.235073	-0.0551534	0.0598651	-0.187337
	0.2831	-0.356311	0.245711	-0.186972	0.240341	-0.200754
	0.17178	-0.402476	0.143847	-0.397023	0.0746575	-0.240856
	0.252335	-0.193728	0.0291405	0.236894	-0.0267197	-0.364101
	-0.17849	-0.210678	0.322234	0.345425	0.109936	-0.132577
	-0.0935724	-0.265813	0.324036	0.129071	0.167952	-0.0918019
	0.299758	0.0863642	0.415803	0.184728	0.245479	-0.199481
	-0.00611694	-0.0234397	-0.0487117	0.531177	0.147824	0.102958
	0.258849	-0.469993	-0.419731	0.204939	0.157054	-0.265088
	0.498918	-0.16206	0.13281	0.376179	0.182558	-0.0163086
	0.136407	-0.493609	0.468449	-0.00596598	0.0106146	-0.0499911
	0.340502	-0.0167295	0.486289	0.326792	0.177454	0.0090671
	0.115864	-0.0909656	0.0485731	0.0715346	0.0447263	0.130071
	0.385839	-0.0440105	0.280258	-0.0208239	0.109213	-0.308978
	0.371503	-0.487447	0.389886	0.231636	-0.103766	0.0102188
	0.103134	-0.398116	0.582009	-0.253017	0.195205	0.23928
	0.158071	-0.12129	0.326591	-0.0848458	0.184777	0.171987
	0.216701	-0.271599	0.234939	0.466115	-0.0541477	-0.0639517
	0.215226	-0.0154586	0.296976	-0.230678	0.0734935	0.0307876
	0.148431	-0.259753	0.175591	-0.413434	-0.0488339	-0.0703508
	0.271855	-0.0859732	0.125009	-0.125483	0.0224009	0.203458
	0.161762	-0.142225	0.432539	-0.0681567	0.342563	0.0336849
	0.43587	-0.262821	0.33541	-0.298863	0.10126	-0.199669
	0.2747	-0.00735394	0.253576	-0.248834	0.127513	-0.321362
	-0.0256861	0.256088	0.247864	-0.0739752	0.14037	-0.221448
	0.246304	-0.530444	0.359067	-0.135226	0.233122	-0.168951
	0.285475	-0.0302833	0.3027	-0.0654095	-0.0493193	-0.0622156
	0.303863	-0.125107	0.14626	-0.154971	0.175175	-0.147491
	0.155587	-0.182593	0.268787	-0.203382	0.0968884	-0.273568
	0.177459	-0.0638734	0.122165	0.0517977	0.214158	0.0576547
	0.230147	-0.161142	0.262072	0.326219	0.0617983	-0.0624279
	0.199938	-0.225876	0.358738	0.188428	0.0196864	0.12793
	0.264143	-0.0344043	-0.0443032	-0.296897	0.0290402	-0.0389106
	0.352092	0.321157	0.0147934	0.123661	0.184958	-0.0157937
	0.264746	-0.37569	0.308217	0.0312869	0.0608552	0.0751343
	0.300877	-0.273321	0.110589	-0.118032	0.0197678	0.136779
	0.25436	-0.220656	0.279485	-0.0110103	0.037561	0.0229444
	0.0534947	-0.295808	0.0420589	-0.0880363	-0.0337443	0.15736
	0.0170075	0.0146884	0.356663	-0.0535586	-0.135906	0.365409
	0.089339	0.0581717	0.283675	-0.0363786	0.230587	0.317562
	-0.022256	-0.255898	0.121692	-0.0360144	0.0179842	-0.0128709
	0.236759	-0.354188	0.243806	-0.149839	0.302858	-0.0586048
	0.40494	-0.202103	0.261056	-0.228472	-0.00632709	-0.0289938
	0.0773829	0.0899097	0.189986	-0.418377	0.133909	-0.112193
	0.369134	-0.359725	0.245453	-0.27576	0.282371	-0.286322
	0.236632	-0.159165	0.275901	-0.0297761	0.0271627	-0.303559
	-0.0919778	-0.00910684	0.147291	-0.191013	0.140376	-0.170125
	0.239702	-0.362239	0.303778	-0.00545443	0.0920742	-0.0696515
	-0.0644732	-0.40743	-0.0293321	-0.115156	0.174402	-0.0874448
	0.0131713	-0.0846578	0.118886	-0.0327246	0.227823	-0.14383
	0.0979142	-0.547568	0.263999	-0.521587	0.227631	-0.0409734
	0.171942	-0.12062	0.22314	-0.0449296	0.0427847	0.17946
	-0.0430302	-0.0218151	0.0283268	-0.0644106	-0.0266958	-0.128664
	0.19818	-0.467463	0.050641	0.225497	0.240083	0.27135
	-0.0626637	-0.0518655	0.0891209	-0.363486	0.10144	-0.283621
	0.0615605	-0.566151	0.0706029	-0.0326454	0.180697	0.136775
	0.219882	-0.521601	0.271228	-0.126935	0.315519	0.26725
	0.17625	-0.274254	0.423856	-0.175562	0.0282706	0.188099
	0.0529764	-0.279496	0.143849	-0.295351	0.150975	0.202296
	-0.187652	-0.523055	0.135066	-0.240645	0.33694	-0.0166624
	0.346797	-0.547305		-0.45185	-0.0118267	-0.0106918
	0.063584	-0.465079		-0.240175	0.0710604	0.0325336
	-0.020034	-0.152138		-0.144347		-0.128238
	0.00934633	-0.290675		-0.51374		0.290908
	0.164374	-0.16863		-0.167816		0.0870236
	0.107013	-0.460757		-0.0863098		-0.126778
	0.165395	-0.00509027		-0.273458		0.0348854
	0.120317	-0.221321		-0.110221		-0.00699821
	0.0710596	-0.0187994		-0.151749		-0.09845
	0.0589413	-0.0532242		-0.034462		0.00968079
	0.158204	-0.0402911		-0.0268131		-0.263105
	0.0994833	-0.171872		0.115935		-0.0990719
	-0.0121425	-0.184441		0.268902		-0.125584
	-0.102899	-0.0997714		0.110933		-0.0369279
	0.130382	-0.195961		-0.131809		-0.150357
	0.359556	-0.206501		0.440278		-0.14557
	0.33196	0.194705		-0.0435008		-0.0648938
	0.270068	-0.413466		-0.107194		0.0224172
	0.0775848	-0.221594		0.155711		-0.0731893
	0.27317	-0.252978		-0.109921		-0.226432
	-0.155989	-0.530925		-0.160309		0.052632
	0.19744	-0.191486		-0.124718		-0.399729
	-0.00838452	-0.324414		0.02822		-0.148457
	0.158019	-0.422561		-0.213716
	-0.0375894	-0.107106		0.17358
	-0.29556	-0.304645		0.175543
	0.0640845	-0.364134		0.358906
	0.0482148	-0.302688		0.37329
		-0.105088
		-0.136827
		-0.0827145
		-0.423009
		-0.0364845
		-0.115473
		0.162439
		-0.346648
		-0.134916
		-0.128415
		-0.129325
		-0.148233
		-0.332531
		-0.160621
		-0.120548
		-0.323738
		-0.0463207
		-0.044631

## Sheet: Fig. 3d
Genotype	N2		LSC912		LSC1889
Condition	mock-conditioned	NaCl-conditioned	mock-conditioned	NaCl-conditioned	mock-conditioned	NaCl-conditioned
	0.0729512	-0.112059	0.145394	-0.141892	0.193847	-0.654188
	0.190456	-0.326157	-0.0911009	-0.0700935	0.198574	-0.461632
	0.217133	-0.715254	-0.173709	-0.534527	-0.0241918	-0.0716253
	0.390582	-0.180248	-0.266284	0.140726	0.230674	0.0588658
	0.332694	-0.145787	0.479626	-0.0586684	0.174699	-0.160847
	0.400612	-0.440193	0.377953	-0.194313	0.377049	-0.713147
	0.408015	-0.602446	0.347327	-0.626298	0.0303831	-0.386232
	0.378371	-0.263499	0.0406304	0.791722	0.053206	-0.593947
	-0.369507	-0.20356	0.624013	0.456158	0.185795	-0.164802
	-0.352828	-0.352598	0.595472	0.222713	0.19469	-0.0181818
	0.390442	0.160809	0.400939	0.223957	0.391204	-0.145232
	-0.0381679	-0.15121	-0.168636	0.683111	0.286385	0.164533
	0.61797	-0.723687	-0.589905	0.451477	0.308375	-0.467151
	0.533556	-0.163121	0.0636943	0.532502	0.268901	-0.128517
	0.130064	-0.576159	0.63371	0.000297907	-0.0317736	-0.0649295
	0.515404	-0.0314845	0.639033	0.567425	0.134378	0.0754993
	0.218801	-0.0788177	0.128617	0.11414	-0.00133511	0.25438
	0.511681	-0.0458073	0.511322	0.0324607	0.145291	-0.492958
	0.528367	-0.551113	0.689511	0.248095	-0.093714	0.093633
	0.225806	-0.566331	0.922453	-0.396825	0.279205	0.280318
	0.19447	-0.122202	0.361524	-0.135135	0.310142	0.269409
	0.227741	-0.58743	0.457179	0.650709	-0.158013	-0.0547945
	0.180417	-0.106316	0.369863	-0.448709	0.0953029	-0.0403877
	0.0827474	-0.306407	0.12069	-0.210385	0.080983	-0.082032
	0.316726	-0.101989	0.126558	-0.261986	0.0666667	0.351351
	0.215765	-0.234788	0.501754	-0.138381	0.57195	0.0788125
	0.634761	-0.397103	0.336762	-0.535714	0.276382	-0.314964
	0.311937	-0.145849	0.311005	-0.403889	0.1477	-0.405533
	0.0303733	0.375537	0.370679	-0.0567225	-0.00703235	-0.3554
	0.227298	-0.666724	0.529606	-0.247339	0.339206	-0.219696
	0.470139	-0.0786494	0.354291	-0.0871548	-0.132353	-0.0773797
	0.464152	-0.0756574	-0.081708	-0.129412	0.27495	-0.219641
	0.336391	-0.45867	0.443038	-0.177356	0.106451	-0.273661
	0.24502	-0.0640394	0.258006	0.217391	0.234987	-0.0393455
	0.287296	-0.104072	0.418037	0.426617	0.107893	-0.0924514
	0.323149	-0.388857	0.354353	0.231527	-0.216374	0.249606
	0.375782	-0.00988142	-0.0383337	-0.387387	0.0332884	0.00831601
	0.419824	0.531855	-0.0422659	0.0871506	0.242762	-0.0482529
	0.346863	-0.445549	0.260345	0.0664952	0.21443	0.119679
	0.369239	-0.346019	0.283951	-0.127315	0.0530185	0.220622
	0.451084	-0.23972	0.350079	0.0114932	0.0203774	0.0566268
	-0.0288372	-0.426836	-0.293785	-0.0442333	0.898734	0.199724
	-0.0794914	0.0714286	0.521802	0.0472116	0.341682	0.39276
	0.138122	-0.148414	0.283302	-0.0594403	0.060026	0.409011
	-0.114415	-0.31669	0.235955	-0.0853111	0.438662	-0.0713199
	0.270358	-0.379208	0.311056	-0.242665	0.0849706	-0.0861483
	0.507925	-0.378013	0.659016	-0.412359	0.12257	-0.168796
	0.10776	0.199855	0.280626	-0.588145	0.34361	-0.323171
	0.46888	-0.523722	0.325058	-0.48428	-0.0551181	-0.427173
	0.314786	-0.0872286	0.396304	-0.143376	0.128205	-0.375535
	0.02692	0.0275862	0.158343	-0.280632	0.12892	-0.152526
	0.364531	-0.510937	0.565676	-0.0377762	0.151149	-0.0941286
	-0.0926158	-0.528924	-0.153846	-0.120792	0.407849	-0.0987124
	0.140615	-0.195499	0.860465	0.555556	0.346773	-0.329943
	0.175177	-0.573715	0.401489	-0.617689	0.110774	-0.103448
	0.336427	-0.183053	0.299691	0.0503624	-0.0510949	0.193922
	-0.146347	-0.0209205	-0.4375	-0.0553746	0.343273	-0.144603
	0.226274	-0.618612	0.106175	0.395741	0.145478	0.459403
	-0.0616997	-0.151671	0.248893	-0.427305	0.221373	-0.177546
	0.0201594	-0.502807	0.0555494	0.0576722	0.353174	0.239171
	0.485074	-0.649981	0.451354	0.385714	0.0206253	0.439286
	0.271977	-0.416961	0.637647	-0.353144	0.169093	0.247776
	0.113247	-0.389002	-0.368421	-0.351629	0.455052	0.377706
	-0.232	-0.711146	0.498489	-0.337394	0.0221391	0.0741097
	0.639044	-0.595455		-0.503113	0.435897	0.00125953
	0.297631	-0.867735		-0.350175		0.171522
	-0.131561	-0.221891		-0.0799365		-0.158013
	0.127962	-0.328688		-0.737486		0.415134
	0.345009	-0.211956		-0.351715		0.0917316
	0.00558243	-0.535145		-0.105039		-0.193993
	0.159737	-0.0870833		-0.411631		0.0143701
	0.124009	-0.361647		-0.234973		-0.0511083
	-0.16129	0.040063		-0.205688		-0.0525883
	0.232742	-0.0858205		-0.148151		-0.00453316
	0.232462	0.046892		-0.488904		-0.36114
	0.142857	-0.235294		0.487445		-0.0653683
	-0.0430584	-0.207147		0.429864		-0.177637
	0.00970874	-0.0660706		0.142631		-0.190101
	0.368889	-0.242809		-0.198534		-0.260285
	0.469542	-0.266428		0.773585		-0.14479
	0.481069	0.294964		-0.105263		-0.0944935
	0.350219	-0.528947		-0.0158172		0.0463015
	0.170825	-0.239067		0.191382		-0.069764
	0.473899	-0.350773		-0.145631		-0.191678
	-0.246964	-0.653774		-0.0659898		0.179083
	0.159768	-0.366626		-0.156762		-0.597222
	-0.131274	-0.344828		0.147667		-0.156812
	0.140134	-0.513699		-0.333796
	-0.15713	-0.0766308		0.502573
	-0.395779	-0.387319		-0.0888889
	0.0665173	-0.45591		0.467249
	0.118644	-0.402534		0.347826
		-0.142939
		-0.295079
		-0.0936395
		-0.529973
		-0.0102496
		-0.105952
		0.119155
		-0.49122
		-0.289113
		-0.196119
		-0.107363
		-0.0879711
		-0.476651
		-0.223131
		-0.14
		-0.489971
		0.0100825
		0.00866551

## Sheet: Fig. 3e
Genotype	N2		LSC912		LSC1889
Condition	mock-conditioned	NaCl-conditioned	mock-conditioned	NaCl-conditioned	mock-conditioned	NaCl-conditioned
	0.15	-0.572519	0.248	-0.0571429	-0.0514286	0.0545455
	-0.0909091	-0.010101	-0.0853658	0.0117647	0.263158	-0.113636
	0.136364	0	0.0588235	-0.196262	0.203883	-0.0123457
	0.212121	-0.22807	-0.111111	-0.0923077	0.265306	-0.30303
	-0.2	-0.469388	0.212121	0.0357143	0.381818	-0.272727
	-0.220779	-0.0852713	0.136691	-0.142857	0.137615	-0.363636
	0.189543	-0.5	0.574468	-0.464789	0.0813397	-0.381818
	0.251231	-0.454545	-0.26087	0.818182	0.125	-0.466667
	-0.18421	-0.0989011	0.557895	0.232	-0.0872483	-0.108108
	0.111111	0.0547945	0.55814	-0.275362	0	0.619048
	0.55	0.0212766	0.591398	0.283423	0.307692	0.112676
	0.375887	0.0326797	-0.793103	0.264368	0.142857	0.168831
	0.307692	-0.37931	-0.363636	0.212121	0.12963	-0.226891
	0.292929	-0.0247934	0.372881	0.166667	0.313131	-0.234783
	0.272727	-0.190083	0.636364	-0.131783	0.0740741	0.107345
	0.252525	-0.133005	0.818182	0.119266	-0.103093	0.119048
	-0.0780142	-0.0560748	-0.25	0.186992	-0.0594059	0.642857
	0.313131	-0.322581	0.223529	-0.0348837	-0.146853	-0.636364
	0.288343	-0.381818	0.561905	0.454545	0.454545	-0.324675
	-0.117647	-0.471074	1	-0.6	-0.142857	-0.0545455
	-0.00628931	-0.269841	0.163265	-0.0757576	0.153846	0.204819
	0.194805	0.454545	0.454545	0.532467	0.015873	0.109091
	0.125	-0.0778443	0.342105	-0.112583	0.319728	0.350877
	0.272727	0.0787879	0	-0.272727	0.0769231	-0.584416
	0.116883	-0.136095	0.348485	-0.153846	0.030303	0.409091
	0.42268	-0.4375	0.418182	-0.253886	0.318182	-0.315217
	0.428571	-0.0813954	0.181818	-0.333333	0.571429	-0.100917
	0.0990991	0.2	-0.0649351	-0.012987	0.0714286	-0.116883
	-0.10828	0.360544	0.280899	-0.130435	0.168831	-0.25
	0.694118	-0.230769	0.378788	-0.0363636	0.192488	-0.010101
	0.431193	0.0612245	0.437037	0.0849673	0.0909091	-0.0909091
	0.603774	0	-0.153846	-0.20548	0.493976	-0.142857
	0.0823529	-0.277419	0.534884	0.027027	0.190184	-0.46
	0.121312	0.0816327	0.127273	0.0707071	0.0212766	-0.0617284
	0.268571	-0.272727	-0.0382514	0.0940171	0.220779	0.171717
	0.155172	-0.0175439	0.223529	0.136	-0.563636	0.1
	0.364103	0.181818	-0.179856	-0.136364	0.465116	0.0779221
	0.202614	0.489796	0.00478469	0.179104	0.212121	0.0309278
	0.180328	-0.287805	0.350649	0	0.171717	-0.0769231
	0.328	-0.570094	0.136364	-0.112195	-0.25974	0.0428571
	0.142857	-0.457447	0.233161	-0.222222	0.0578512	0.0777202
	0.152709	-0.151515	0.150685	0.0188679	0.7	0.031579
	-0.0169491	-0.142857	0.311828	-0.0994764	1	0.520661
	0.261147	-0.157895	0.395349	-0.10101	0.234783	0.636364
	0.188679	-0.431818	0.171598	-0.102564	0.115207	-0.2
	0.428571	-0.272727	0.103175	-0.127273	-0.157895	0.225806
	-0.012987	-0.151515	0.542169	-0.252525	-0.214953	-0.111111
	0.311688	-0.160784	0.182482	-0.463917	-0.0348837	0.151515
	0.4	-0.286713	0.419355	-0.45	0.100917	-0.19697
	-0.00813008	0.028169	0.314685	0.0075188	0.05	-0.360825
	-0.1875	-0.186047	0.260606	-0.0909091	-0.126761	-0.241379
	0.454545	-0.402597	0.425532	-0.113636	-0.109375	-0.0253807
	0.444444	-0.538462	-0.0909091	-0.139014	0.147727	-0.421965
	-0.2	0.180124	0.818182	0.111111	0.347826	0.046729
	0.266055	-0.133333	0.413333	-0.5	0.191919	0.152542
	-0.04	-0.0909091	0.416667	0.0793651	-0.0681818	-0.0714286
	-0.0103093	-0.0247934	-0.473684	0.106557	-0.0860927	0.140496
	0.333333	-0.390071	-0.163636	0.243243	-0.0878661	-0.0309278
	0.030303	0.156627	-0.216216	-0.336585	0.0190114	-0.617391
	0.232323	-0.121212	-0.0649351	0.00740741	0.359649	-0.0181818
	0.272727	-0.29771	0.164384	0.111111	0.2	0.103448
	0.0588235	-0.109091	0.741935	-0.454545	0.0285714	0.545455
	0.47651	-0.353535	0.0909091	-0.480519	0.0358974	0.0555556
	0.037037	-0.490909	0	-0.491329	0.227848	-0.111111
	0.6	-1		-0.681818	-0.0571429	-0.159817
	0.534483	-1		-0.485148	0.333333	0.0384615
	-0.272727	0.150685		0		-0.166667
	0.0666667	-0.613636		-0.490909		0.113636
	0.123967	-0.0985916		-0.030303		0.144509
	0.181818	-0.681818		0.123595		-0.113636
	0.0909091	-0.132076		-0.236842		-0.037037
	0.108808	0.0217391		-0.132076		-0.157088
	-0.0377359	-0.0707071		-0.454545		-0.194631
	0.502825	0.204545		-0.0463576		0.213483
	0.527273	-0.177419		-0.272727		-0.22963
	-0.0598291	-0.351598		0.545455		0.0463576
	0.339623	-0.038961		0.449275		-0.340909
	-0.424242	-0.358025		0.0413223		-0.136364
	0.727273	-0.00621118		-0.171271		-0.230769
	0.452381	-0.202312		0.727273		0.197183
	0.141304	0		0.636364		0.0769231
	-0.333333	-0.606061		0.113636		-0.214286
	-0.107143	-0.420765		0.27027		-0.150538
	0.745455	-0.285024		0.272727		0.145454
	-0.154362	-0.142857		-0.0454546		-0.148515
	0.363636	-0.482517		0.0413223		-0.616162
	0.157895	-0.288889		-0.205742		-0.193799
	0.176471	0.0617284		-0.276995
	-0.152542	-0.226667		0.454545
	-0.338843	-0.338843		0.212121
	-0.0612245	-0.0614525		0
	0.0340136	-0.0151515		0.257143
		-0.137255
		-0.103896
		0.0671141
		-0.265306
		-0.122807
		-0.39267
		0.257732
		-0.3
		0.0666667
		-0.11828
		-0.136842
		-0.239437
		-0.259259
		0.477273
		-0.125
		-0.230769
		-0.0909091
		0.146199

## Sheet: Fig. 4b
log [peptide] (M)	CAPA-1-1										CAPA-1-2						CAPA-1-3
-5	99.1999	100	100	96.7125	98.3504	100	84.9036	98.1796	83.3528	95.1355	99.7742	100	100	100	100	100	100	100	100	100	100	95.315
-5.30103	100	98.9164	97.0372	100	100	94.8116					100	70.9027	89.3799	67.5008	66.3062	56.6177	98.7148	99.7957	96.4506	97.5196	97.7223	100
-6	81.464	91.5735	94.8875	88.8344	84.9465	87.3029	88.9764	100	85.165	100	15.3153	39.1285	15.0543	20.648	32.8063	0	74.6468	80.8547	90.9952	79.1722	76.2985	81.5169
-6.12494	94.8368	93.0186	94.8659	89.67	92.658	87.5602					19.1216	21.9184	16.0397	8.42635	19.3551	0	74.0378	73.4682	87.0709	80.7862	73.5555	72.7682
-6.30103	93.4472	93.1607	95.7143	92.1379	86.2625	88.0625	85.4177	93.0301	83.9047	93.4278	33.5153	19.9185	25.4636	2.74483	19.3306	0	71.5607	71.2665	83.5453	70.5641	76.5826	79.0424
-6.60206	88.0889	90.9685	89.2077	89.0342	89.7886	84.9024					5.15889	13.8715	7.99817	1.60475	1.34083	0	56.7458	59.1495	60.9385	51.1249	52.5568	55.1929
-7	89.0704	86.0765	89.521	86.0134	92.7255	80.8468	79.252	86.8306	76.6064	87.2083	3.08483	8.32401	0	0	0	0	49.1219	49.7842	50.3863	41.2153	43.4959	42.1472
-7.12494	87.714	83.5703	84.5542	84.144	78.1405	79.6453	74.3344	88.3863	74.4752	84.8473	0.438293	13.7304	0	0	13.0933	0	32.5833	30.4642	34.1206	28.3643	26.5386	27.0685
-7.30103	79.7712	83.1456	82.979	72.735	76.7635	69.1687	72.2577	89.2324	78.1961	84.784	0	0	23.8381	0	0	0	31.5249	40.1307	37.844	28.7541	35.0279	30.9777
-7.60206	72.6035	74.3084	72.2898	63.734	72.729	60.3747	65.939	83.1649	68.5674	78.2164	0	0	27.6845	1.49724	2.32	0	19.5137	20.9007	19.5626	17.7131	24.0143	25.897
-8	75.3984	85.0525	75.0469	68.1107	70.4834	65.1295	58.8704	69.0755	60.711	65.6793	0	3.21209	15.4566	7.34097	0	0	24.4588	30.7714	27.4528	14.4159	20.9336	12.9351
-8.12494	63.1945	44.3229	54.2293	57.5869	37.965	49.3393	57.8993	64.9917	55.3017	62.6355	10.1525	20.9816	0	1.33882	0	3.86837	4.46651	4.72698	4.35306	4.35819	5.83607	0
-8.30103	68.1463	48.563	53.3024	62.1698	43.0005	53.0193	56.1788	60.6346	57.0511	59.6667	52.0837	0	0	2.65037	0	0	6.44381	0.916703	5.11653	5.01259	4.48921	0
-8.60206	41.06	23.0221	34.7255	26.6873	17.6468	28.8863	39.2333	48.3054	45.5249	53.4824	0	0	0	16.8536	0	0	9.39937	11.6436	0.522633	0	0	0
-9	58.9293	42.8431	50.743	22.6549	12.3642	26.0906	23.3753	30.6216	31.2365	33.5093	9.76095	0	11.8665	31.5443	0	0	14.0633	3.36972	5.51962	0	0.357444	0
-9.12494	36.8025	22.7941	32.0584	38.6071	25.4931	36.885	22.0296	27.9881	25.7306	28.7188	0.239618	0	4.8044	38.3494	0	18.2248	0	0	7.75587	0	0	0
-9.30103	45.0882	23.9198	34.16	10.223	0.567872	6.15134	15.3699	20.808	18.8772	22.8553	0	0	0	0	0	0	0	0	0	0	0	0
-9.60206	20.8235	5.88142	12.6082	53.6006	33.1056	41.2994	7.35474	11.8208	12.5529	14.1837	0	0	0	0	0	0	0	0	0	0	0	0
-10	52.7047	36.095	40.9524	43.1372	27.1318	30.2728	0.778194	4.95134	4.24579	6.04829	2.92495	0	0	0.38591	0	0	0	0	0	0	0	0
-10.301	38.1011	20.5663	31.4288	23.0667	15.6755	22.124	2.70716	4.67161	4.93062	3.23686	0	0	0	0.974759	0	0	1.88693	0	9.1974	1.74179	3.56769	0
-11	42.2999	28.2342	31.262	35.032	20.7967	30.1686	0	0.505485	1.75637	3.53423	0	0	0	0	0	0	0	0	0	4.76537	0	2.42741
-12	39.7483	19.0124	25.4742	29.2959	14.0224	24.0374	0	1.78751	1.68713	2.82397	0	4.30018	0	5.92901	0	0	0.513292	2.73238	8.19833	2.50843	3.40716	1.92183

## Sheet: Fig. 5a
Genotype	N2		LSC976
Condition	mock-conditioned	NaCl-conditioned	mock-conditioned	NaCl-conditioned
	1	-0.48837	0.966667	0.52
	0.972477	0.129032	0.973684	0.403509
	0.980583	-0.16	1	0.272727
	1	-0.48718	1	0.5
	0.978495	0.157895	0.904	0.015873
	0.941176	-0.20958	0.864662	0.615385
	0.828221	-0.11594	0.969697	0.432836
	0.924051	-0.41007	0.692308	0.375
	0.799228	-0.42254	1	0.130435
	0.96	-0.08163	0.96	0.275862
	1	0.015385		-0.01099
	1	-0.55556		0.07438
	0.98333	-0.23077		0.705882
		-0.96947		0.548387
		-1		0.418182
		-0.50303		0.261538
		-0.28169		0.344828
		-0.35673		0.321429
		-0.09333		0.090909
		-0.12281		-0.07018
		-0.31646		-0.01205
		-0.1875		0.538462
		-0.17647
		-0.10949
		-0.02597
		-0.53719
		-0.60317
		-0.3
		-0.25
		-0.35652
		-0.47458
		-0.2605
		-0.43333
		-0.59184
		-0.46341
		-0.83333
		-0.51429
		-0.33333
		-0.43396
		-0.25926
		-0.37838
		-0.29032
		-0.45161
		-0.48387
		-0.24528
		-0.17073
		-0.48718

## Sheet: Fig. 5b
Genotype	N2		LSC976		LSC1889		LSC1881
Condition	mock-conditioned	NaCl-conditioned	mock-conditioned	NaCl-conditioned	mock-conditioned	NaCl-conditioned	mock-conditioned	NaCl-conditioned
	181	56	632	-880	40	-1234	818	-845
	87	-553	374	416	-79	47	-184	150
	438	32	332	-566	247	-237	489	-31
	130	-811	498	29	-93	-299	15	355
	306	-563	-61	116	-383	-485	186	422
	-216	-701	-396	-220	3	-86	197	130
	129	-31	672	-66	470	-15	218	-52
	88	-849	586	-340	455	-865	46	-555
	479	24	96	533	175	-313	153	227
	-116	104	289	-47	291	-238	211	-78
	500	-1126	-163	-104	580	-318	-289	-511
	221	-139	134	124	-31	248	-347	156
	269	-451	-112	-954	206	-258	427	-606
	18	-364	431	525	-7	-95	177	-580
	-47	-69	689	-25	553	-250	269	79
	457	146	408	78	409	-10	-124	-3
	-3	-223	418	267	492	14	293	-906
	71	-686	608	302	-309	-237	210	-432
	77	-790	-61	54	-99	-209	565	-511
	399	-651	940	-575	3	-6	372	-390
	-33	-289	520	427	-346	424	194	-363
	349	-317	291	-157	381	-274	395	336
	221	-972	311	97	373	274	-173	444
	361	-935	261	-240	541	-415	119	61
	203	-254	173	-315	-225	-361	34	-284
	184	-311	164	-552	285	10	-62	-357
	537	-321	634	-233	393	-347	-21	-185
	313	-611	761	138	613	-260	116	22
	422	-445	123	-217	-299	-147	22	-625
	-84	-164	121	-308	268	-9	240	-377
	309	-722	20	423	398	-90	550	112
	388	-396	354	-1052	-174	426	90	-709
	61	-530	-274	-984	95	-402	94	69
	153	-177	621	165	218	-526	201	10
	86	-605	4	153	282	-2	309	-527
	-15	-407	355	-897	-54	248	403	-679
	176	-578	-191	-145	180	459	355	-1182
	250	-732	127	101	111	368	408	-463
	311	70	79	-398	-47	414	598	-417
	-248	-822	31	-499	515	-490	369	-426
	181	-592	145	-473	352	-341	364	-891
	526	-169	-70	-842	577	-696	255	-797
	289	-77	-66	-654	374	-552	231	-169
	476	-995	-161	-392	248	-433	376	464
	421	-303	84	159	296	-525	209	-98
	246	-571	20	-695	366	-364	168	-11
	509	-367	234	-465	-246	556	479	-78
	77	-427	487	231	-119	-30	389	-310
	437	-356	-205	-606	-137	163		-256
	459	-545	132	-177	131	-57		-420
	708	-480	46	-554	162	-341		-407
	-79	38	237	-666	157	-276		-92
	151	-209	107	-482	23	32		-74
	187	-930	355	-220	350	-21		-741
	348	-464	45	-761	387	431		329
	-48	-250	609	-680	378	-121		-542
	13	-658	-105	-24	1146	-178		21
	324	-242	-48	-409	780	262		-26
	215	-487	286	-516	124	-493		-610
	277	-447	257	-213	424	-377		-465
	1	-1022	558	-871	329	35		-337
	-41	-187	230	-373	340	-9		-574
	278	-393	229	-610	194	-36		90
	288	-428	128	-223	82	-48		-22
	121	-182	-196	-109	281	43		-238
	228	-689	-44	-223	114	-880		-840
	-118	-433	-99	-340	219	-531		-970
	174	-44	340	-157	399	-222		150
	212	-511	368	-457	270	-141		162
	184	-576	128	-47	283	-478		-299
	-43	-796	111	-651	686	-137		132
	-87	-462	39	14	639	-603		-835
	375	-334	128	-226	-40	-140		-520
	761	-24	-109	-126	977	-323		-447
	379	19	501	96	612	-734		-346
	11	-197	519	-148	197	111		-68
	-258	-623	660	-359	216	-290		192
	-168	-1289	-73	264	614	-301		-461
	368	-455	170	-194	685	243		-973
		-305		-740	241	-247		-274
		-603		-627	396	-496		-753
		-661		-480	310	-393		-356
		-513		-428	232	-31		326
		-566		414		-270		-336
		-377		-486		-147		-382
		-474		-73		-90		-313
		-763		-457		-139		-677
		-554		25		-357		125
		-295		-174		-22		-214
				-39		90		-485
				-130		140		-425
				-499		-205		-275
				-635		-227		-279
				-118		-125		-218
				72		-181		-472
				-636		-308		355
				129		-199		447
				-228		-96		-204
						-52		-145
						-609		-452
								-273

[truncated: 68 more sheets: Fig. 5c, Fig. 5e, Fig. 5f, Fig. 6a, Fig. 6b, Fig. 6c, Fig. 7a, Fig. 7b, Fig. 7c, Fig. 7d, Fig. 7g, Fig. 7h, SFig. 1a, SFig. 1b, SFig. 1c, SFig. 1d, SFig. 1e, SFig. 2b, SFig. 2d, SFig. 2e …]
